# Supplementary material for: MicroRNA-6084 orchestrates angiogenesis and liver metastasis in colorectal cancer via extracellular vesicles
Source: JCI Insight. 2025 Jun 10;10(14):e189503. doi: 10.1172/jci.insight.189503 (PMC12288965; doi:10.1172/jci.insight.189503)
Supplement: Supporting data values [file jciinsight-10-189503-s043.xlsx]

## Sheet: Fig. 1A
Days	PBS					N-EVs					H-EVs
0	0.227	0.217	0.216	0.114	0.223	0.226	0.23	0.223	0.221	0.227	0.238	0.232	0.233	0.239	0.239
1	0.319	0.322	0.346	0.313	0.33	0.305	0.344	0.317	0.336	0.313	0.396	0.409	0.398	0.388	0.384
2	0.506	0.474	0.47	0.479	0.455	0.583	0.596	0.551	0.565	0.589	0.649	0.648	0.653	0.621	0.643

## Sheet: Fig. 1C
PBS	N-EVs	H-EVs
0.2326	0.331383	0.423913
0.217198	0.345873	0.438274
0.248057	0.3386	0.463201

## Sheet: Fig. 1D
PBS	N-EVs	H-EVs
127	567	859
117	370	1126
122	686	1459

## Sheet: Fig. 1E
PBS	N-EVs	H-EVs
80	116	180
96	105	226
88	111	160

## Sheet: Fig. 1G
N-EVs	N-EVs+GW4869	H-EVs	H-EVs+GW4869
0.961483	0.442372	0.806642	0.535504
1.10445	0.490843	0.752623	0.59539
0.941696	0.404254	0.747425	0.560928

## Sheet: Fig. 2A
Days	mimic-NC					mimic-6084
0	0.165	0.162	0.161	0.167	0.164	0.166	0.169	0.165	0.16	0.171
1	0.722	0.693	0.664	0.611	0.596	0.419	0.419	0.471	0.412	0.376
2	1.493	1.405	1.387	1.325	1.262	1.036	1.197	1.111	0.906	0.931

## Sheet: Fig. 2B
Days	inhibitor-NC					inhibitor-6084
0	0.158	0.166	0.165	0.161	0.162	0.166	0.167	0.165	0.172	0.175
1	0.54	0.522	0.492	0.453	0.501	0.41	0.493	0.508	0.471	0.471
2	1.255	1.211	1.188	1.179	1.128	1.349	1.349	1.153	1.393	1.502

## Sheet: Fig. 2D
mimic-NC	mimic-6084
0.918182	0.554545
0.918182	0.554545
0.9	0.7

## Sheet: Fig. 2F
inhibitor-NC	inhibitor-6084
0.5	0.95
0.645455	0.827273
0.4	0.95

## Sheet: Fig. 2G
mimic-NC	mimic-6084
5369	3543
5343	3486
5234	3442

[truncated: 44 more sheets: Fig. 2H, Fig. 2I, Fig. 2J, Fig. 3C, Fig. 3D, Fig. 3G, Fig. 3I, Fig. 3J, Fig. 3K, Fig. 4D, Fig. 4E, Fig. 4F, Fig. 4G, Fig.4H, Fig. 4I, Sheet3, Fig. 4K, Fig. 5C, Fig. 5F, Fig. 5H …]
